# Supplementary material for: Disseminated adenovirus infection in a patient with a hematologic malignancy: a case report and literature review
Source: Future Sci OA. 2019 Aug 28;5(8):FSO412. doi: 10.2144/fsoa-2019-0072 (PMC6745594; doi:10.2144/fsoa-2019-0072)
Supplement: Supplementary file 2 [file fsoa-05-412-s2.xls]

## Sheet: appendix1
No.	Age/Sex	Predisposing condition	Conditioning regimen	Type of HSCT	Graft type	T-cell depleted graft	Alemtuzumab	ATG	Timing of infection after HSCT	Days from onset of initial symptoms or viremia to treatment	Initial symptoms	ALC (/μl)	Prior HAdV status of donors (Types/Species)	Acute GVHD/Grade	GVHD prophylaxis	Infection site	HAdV-positive site	Time lag between plasma detection and stool detection	Peak serum viral load or at diagnosis (copies/ml)	Types/Species	Antiviral treatment for HAdV	Other antiviral agents	Presence of other viral co-infection	IVIG/HAdV-specific T cells	Days from onset of initial symptoms or first positive blood PCR to death	Days from treatment to death	Outcome/Cause of death	Death due to HAdV	Ref.
1	25/M	CLL, SLL	cyclophosphamide, TBI	CBT	allo, unrelated	none	none	none	day 42	N/A	cough, fever, hematuria	N/A	N/A	none	cyclosporine	lung, kidney	BAL, urine, kidney, blood	N/A	> 1.0 × 10^6	N/A	cidofovir	none	none	yes/no	N/A	N/A	survived	survived	5
2	58/F	AA	fludarabine, cyclophosphamide, TBI	BMT	allo, HLA-matched, unrelated	none	none	yes	day 79	none	fever, fatigue	N/A	N/A	yes/2	cyclosporine, methotrexate	liver	liver, blood	N/A	N/A	N/A	none	ACV	CMV, EBV	no/no	102	none	died/hepatic failure	yes	6
3	35/F	MDS, AIH	cyclophosphamide, TBI	BMT	allo, HLA 5/6-matched, unrelated	none	none	none	day 24	none	hematuria	< 500	N/A	yes/?	cyclosporine, methotrexate	lung, urinary tract, colon	BAL, urine, blood	N/A	5.0 × 10^6	2, 3, 34/?	none	GCV	none	yes/no	N/A	N/A	survived	survived	7
4	39/M	FL	fludarabine, melphalan	PBSCT	allo, HLA-matched, unrelated	none	none	yes	day 35	65	vomiting, diarrhea	> 2,500	N/A	none	cyclosporine, methotrexate	liver, colon	stool, colon, liver, blood	N/A	1.4 ×10^4	2/C	cidofovir, ribavirin	none	none	yes/no	91	26	died/hepatic failure	yes	8
5	26/M	ALL	fludarabine	BMT, PBSCT	allo, HLA-matched, sibling	none	none	yes	more than 6 years	6	fever, cough, diarrhea	550	N/A	none	cyclosporine, mycophenolate mofetil	lung, colon, liver	stool, NP secretion, colon, blood	N/A	> 1.0 × 10^7	?/C	cidofovir	none	none	no/no	N/A	N/A	survived	survived	9
6	62/M	MCL	1. cyclophosphamide, TBI 2. melphalan	PBSCT ×2	1. auto 2. allo, HLA-matched, T-cell depleted, sibling	yes	none	yes (on 2nd HSCT)	day 28	none	fever, erythroderma	N/A	N/A	yes/3	solumedrol, tacrolimus	urinary tract, liver	urine, liver, blood	N/A	N/A	2/?	none	none	none	no/no	12	none	died/respiratory failure	yes	10
7	20/M	DLBCL	cyclophosphamide, TBI	BMT	auto	none	none	none	day 10	61	hematuria	N/A	N/A	none	N/A	urinary tract, bone marrow, eye, lung	bone marrow, conjunctiva, BAL, urine, blood	N/A	N/A	11/?	ribavirin	ACV	none	no/no	70	9	died/MOSF	yes	11
8	59/F	AML	RIC: fludarabine, melphalan	PBSCT	allo, HLA-matched, unrelated	none	yes	none	day 20	2	diarrhea	220	N/A	none	cyclosporine, mycophenolate mofetil	lung, colon	stool, colon, NP secretion, blood	N/A	1.0 × 10^7	N/A	cidofovir, brincidofovir	none	influenza A, RSV	yes/no	N/A	N/A	survived	survived	12
9	54/F	MM	RIC: fludarabine, melphalan	HSCT	allo, sibling	none	none	none	day 51	1	shortness of breath, cough	70	N/A	yes/?	methylprednisolone, mycophenolate mofetil, infliximab	lung, colon	NP secretion, stool, blood	N/A	3.0 × 10^6	N/A	brincidofovir	none	EBV, CMV	no/no	20	19	died/viremia	yes	12
10	34/M	ALL	fludarabine, cyclophosphamide, TBI	HSCT	allo, HLA 5/6-matched, T-cell depleted, unrelated	yes	yes	none	day 21	15	fever, diarrhea	180	N/A	yes/?	methylprednisolone, mycophenolate mofetil, tacrolims	colon, liver, urinary tract	stool, urine, blood	N/A	2.4 × 10^5	N/A	brincidofovir	foscarnet, GCV	CMV, BKV	no/no	N/A	N/A	survived	survived	12
11	48/M	AML	RIC	HSCT	allo, HLA 5/6-matched, unrelated	none	yes	none	day 335	N/A	N/A	200	N/A	none	cyclosporine	lung, eye	blood	N/A	41993	N/A	cidofovir	N/A	CMV, HHV-6	yes/no	2	N/A	died/viremia	yes	12
12	44/F	AML	RIC	HSCT	allo, HLA-matched, unrelated	none	none	yes	day 135	N/A	N/A	700	N/A	none	prednisolone	lung, urinary tract, colon	blood	N/A	352	N/A	cidofovir	N/A	CMV, EBV	no/no	N/A	N/A	survived	survived	12
13	22/M	ALL	MAC	HSCT	allo, sibling	none	none	none	day 1,140	N/A	N/A	2050	N/A	none	cyclosporine	lung, eye, colon	blood	N/A	972	N/A	none	N/A	none	no/no	N/A	N/A	survived	survived	12
14	39/M	FL	RIC	HSCT	allo, HLA-matched, unrelated	none	yes	none	day 237	N/A	N/A	230	N/A	none	cyclosporine, mycophenolate mofetil, methylprednisolone	lung, urinary tract, colon	blood	N/A	165415	N/A	cidofovir	N/A	HSV-1, PIV-3	no/no	32	N/A	died/viremia	yes	12
15	30/F	HL	RIC	HSCT	allo, HLA-matched, unrelated	none	yes	none	day 20	N/A	N/A	50	N/A	yes/?	cyclosporine	lung, colon	blood	N/A	3133	N/A	none	N/A	CMV	no/no	N/A	N/A	survived	survived	12
16	28/M	AA	RIC	HSCT	allo, sibling	none	none	yes	day 67	N/A	N/A	1710	N/A	none	cyclosporine	colon, urinary tract	blood	N/A	1593	N/A	cidofovir	N/A	EBV	no/no	N/A	N/A	survived	survived	12
17	51/F	ALL	cyclophosphamide, TBI	HSCT	allo, HLA-matched, unrelated	none	none	none	day 124	none	malaise	N/A	N/A	yes/2	cyclosporine, methotrexate	liver	liver, blood	N/A	> 5.0 × 10^7	N/A	none	N/A	none	no/no	36	none	died/hepatic failure	yes	13
18	34/M	HL	NMA	BMT	allo, HLA-matched, unrelated	none	none	none	day 88	N/A	diarrhea	< 500	N/A	yes/2	cyclosporine, methotrexate	lung, colon	stool, BAL, colon, blood	N/A	347770	2/C	cidofovir	none	CMV, HHV-6	no/no	10	N/A	died/viremia	yes	14
19	48/F	MM	MAC: cyclophosphamide, busulfan	BMT	allo, HLA-matched, unrelated	none	none	none	day 371	N/A	change in general condition	< 1,000	N/A	none	cyclosporine, methotrexate	lung	BAL, blood	N/A	111100	2/C	cidofovir	none	none	no/no	13	N/A	died/MOSF	yes	14
20	31/?	HL	RIC	PBSCT	allo, mismatched, unrelated	none	none	yes	day 215	N/A	N/A	N/A	N/A	yes/2	N/A	colon	blood	N/A	8.71 × 10^4	N/A	none	N/A	N/A	no/yes	N/A	N/A	survived	survived	15
21	27/?	MDS	MAC	CBT	allo, unrelated	none	none	yes	day 126	N/A	N/A	N/A	N/A	yes/4	N/A	colon	blood	N/A	8.77 × 10^5	N/A	cidofovir	N/A	N/A	no/yes	N/A	N/A	survived	survived	15
22	52/F	secondary AML	N/A	CBT	allo, unrelated	none	none	yes	N/A	N/A	N/A	N/A	N/A	yes/2	N/A	lung	BAL, blood	N/A	N/A	N/A	cidofovir, ribavirin	N/A	CMV, JCV, BKV	yes/no	N/A	N/A	died/respiratory failure	yes	16
23	27/M	CML blast crisis	N/A	CBT	allo, unrelated	none	none	yes	N/A	N/A	N/A	N/A	N/A	none	N/A	lung	BAL, blood	N/A	N/A	N/A	cidofovir	N/A	CMV, BKV	yes/no	N/A	N/A	died/viremia	yes	16
24	26/M	AML	N/A	BMT	allo, haplo, T-cell depleted	yes	none	yes	N/A	N/A	N/A	N/A	N/A	yes/4	N/A	none	blood	N/A	N/A	N/A	cidofovir, ribavirin	N/A	CMV, BKV, HSV	yes/no	N/A	N/A	died/GVHD and CMV infection	no	16
25	49/M	T-cell lymphoma	N/A	PBSCT	allo, HLA-matched, related	none	none	yes	N/A	N/A	N/A	N/A	N/A	yes/4	N/A	lung	BAL, blood	N/A	N/A	N/A	cidofovir, ribavirin	N/A	CMV, EBV	yes/yes	N/A	N/A	died/viremia	yes	16
26	23/F	AML	N/A	PBSCT	allo, HLA-matched, unrelated	none	none	yes	N/A	N/A	N/A	N/A	N/A	yes/3-4	N/A	lung	BAL, blood	N/A	N/A	N/A	cidofovir, ribavirin	N/A	CMV, BKV	yes/yes	N/A	N/A	died/respiratory failure	yes	16
27	N/A	N/A	MAC	HSCT	allo, T-cell depleted, CD34+ selected	yes	N/A	N/A	day 53	4	N/A	N/A	N/A	N/A	none	kidney, urinary tract	stool, urine, blood	N/A	3981072	N/A	cidofovir, brincidofovir	N/A	N/A	N/A	116	112	died/viremia	yes	17
28	N/A	N/A	MAC	HSCT	allo, T-cell depleted, CD34+ selected	yes	N/A	N/A	day 47	7	N/A	N/A	N/A	N/A	none	kidney, urinary tract	stool, urine, blood	N/A	125893	N/A	cidofovir, brincidofovir	N/A	N/A	N/A	N/A	N/A	survived	survived	17
29	N/A	N/A	MAC	HSCT	allo, T-cell depleted, CD34+ selected	yes	N/A	N/A	day 38	12	N/A	N/A	N/A	N/A	none	colon	urine, stool, respiratory specimen, blood	N/A	10 × 10^7	N/A	cidofovir, brincidofovir	N/A	N/A	N/A	45	33	died/viremia	yes	17
30	N/A	N/A	MAC	HSCT	allo, T-cell depleted, CD34+ selected	yes	N/A	N/A	day 19	25	N/A	N/A	N/A	N/A	none	colon	urine, stool, respiratory specimen, colon, blood	N/A	3981072	N/A	cidofovir, brincidofovir	N/A	N/A	N/A	96	71	died/viremia	yes	17
31	N/A	N/A	MAC	HSCT	allo, T-cell depleted, CD34+ selected	yes	N/A	N/A	day 18	11	N/A	N/A	N/A	N/A	none	lung	stool, respiratory specimen, blood	N/A	7943	N/A	cidofovir	N/A	N/A	N/A	33	22	died/viremia	yes	17
32	N/A	N/A	MAC	HSCT	allo, T-cell depleted, CD34+ selected	yes	N/A	N/A	day 14	32	N/A	N/A	N/A	N/A	none	colon	stool, colon, blood	N/A	3162278	N/A	brincidofovir	N/A	N/A	N/A	53	21	died/toxoplasmosis	no	17
33	47/M	NHL	RIC	PBSCT	allo, sibling	none	yes	none	day 12	N/A	N/A	N/A	N/A	none	cyclosporine, steroids	lung	stool, BAL, blood	N/A	310000	N/A	cidofovir	ACV	none	no/no	N/A	N/A	survived	survived	18
34	59/F	NHL	RIC	BMT	allo, unrelated	none	yes	none	day 31	N/A	N/A	N/A	N/A	yes/1	cyclosporine, mycophenolate mofetil	lung	blood	N/A	2500000	N/A	cidofovir	ACV	CMV	no/no	N/A	N/A	died/viremia	yes	18
35	39/M	AML	MAC	BMT	allo, haplo, related	none	none	none	day 10	N/A	N/A	< 200	5/C	N/A	N/A	lung, urinary tract	blood	N/A	> 10^8	34/B	cidofovir	N/A	none	no/DLI	45	10	died/relapse	no	19
36	53/M	DLBCL	RIC	PBSCT	allo, haplo, related	none	none	yes	day 20	N/A	N/A	> 200	none	N/A	N/A	lung, urinary tract	blood	N/A	> 10^8	11/B	none	N/A	none	no/DLI	55	N/A	died/TMA	no	19
37	58/M	ATLL	RIC	PBSCT, prior allo SCT	allo, haplo, related	none	none	yes	day 20	N/A	N/A	< 200	2,5/C	N/A	N/A	lung, urinary tract	blood	N/A	> 10^8	11/B	none	N/A	none	no/DLI	60	N/A	died/sepsis	no	19
38	21/F	T-ALL	MAC	BMT	allo, haplo, related	none	none	none	day 18	N/A	N/A	< 200	11/B	N/A	N/A	urinary tract	blood	N/A	> 10^8	11/B	cidofovir	N/A	none	yes/DLI	N/A	N/A	survived	survived	19
39	45/M	MDS-AML	RIC	PBSCT, prior allo SCT	allo, haplo, related	none	none	yes	day 10	N/A	N/A	< 200	2/C	N/A	N/A	liver, urinary tract	blood	N/A	> 10^6	11/B	cidofovir	N/A	none	yes/DLI	N/A	N/A	survived	survived	19
40	55/M	AML	RIC	PBSCT	allo, haplo, related	none	none	yes	day 5	N/A	N/A	< 200	2/C	N/A	N/A	urinary tract	blood	N/A	> 10^6	11/B	cidofovir	N/A	CMV	yes/DLI	N/A	N/A	survived	survived	19
41	58/M	DLBCL	RIC	PBSCT, prior auto SCT	allo, haplo, related	none	none	yes	day 10	N/A	N/A	< 200	2/C	N/A	N/A	urinary tract	blood	N/A	> 10^6	35/B	cidofovir	N/A	none	yes/DLI	N/A	N/A	survived	survived	19
42	39/M	NHL	N/A	HSCT	allo, HLA-matched, unrelated	none	none	yes	N/A	N/A	N/A	N/A	N/A	none	N/A	N/A	blood	N/A	1.8 × 10^9	2/C	N/A	N/A	N/A	N/A	N/A	N/A	died/viremia	yes	20
43	41/M	CML	N/A	HSCT	allo, HLA-matched, related	none	none	none	N/A	N/A	N/A	N/A	N/A	yes/1	N/A	N/A	blood	N/A	2.0 × 10^4	11/B	N/A	N/A	N/A	N/A	N/A	N/A	died/HSV	no	20
44	49/M	AML	N/A	HSCT	allo, HLA-matched, related	none	none	none	N/A	N/A	N/A	N/A	N/A	yes/4	N/A	N/A	blood	N/A	7.0 × 10^5	?/C	N/A	N/A	N/A	N/A	N/A	N/A	died/GVHD	no	20
45	34/M	AA	N/A	HSCT	allo, mismatched, related	none	yes	none	N/A	N/A	N/A	N/A	N/A	yes/3	N/A	N/A	blood	N/A	4.0 × 10^4	30/D	N/A	N/A	N/A	N/A	N/A	N/A	died/pneumonia	no	20
46	54/M	CML	N/A	HSCT	allo, HLA-matched, unrelated	none	none	none	N/A	N/A	N/A	N/A	N/A	yes/2	N/A	N/A	blood	N/A	4.4 × 10^4	?/C	N/A	N/A	N/A	N/A	N/A	N/A	survived	survived	20
47	59/F	AA	N/A	HSCT	allo, mismatched, related	none	yes	none	N/A	N/A	N/A	N/A	N/A	none	N/A	N/A	blood	N/A	1.0 × 10^8	2/C	N/A	N/A	N/A	N/A	N/A	N/A	died/viremia	yes	20
48	28/M	AML	N/A	HSCT	allo, HLA-matched, related	none	none	none	N/A	N/A	N/A	N/A	N/A	yes/3	N/A	N/A	blood	N/A	1.6 × 10^4	N/A	N/A	N/A	N/A	N/A	N/A	N/A	died/sepsis	no	20
49	33/F	AML	N/A	HSCT	allo, mismatched, related	none	yes	none	N/A	N/A	N/A	N/A	N/A	yes/1	N/A	N/A	blood	N/A	2.0 × 10^7	2/C	N/A	N/A	N/A	N/A	N/A	N/A	died/viremia	yes	20
50	51/M	MDS	N/A	HSCT	allo, HLA-matched, unrelated	none	yes	none	N/A	N/A	N/A	N/A	N/A	yes/2	N/A	N/A	blood	N/A	1.0 × 10^9	5/C	N/A	N/A	N/A	N/A	N/A	N/A	died/viremia	yes	20
51	49/M	AML	N/A	HSCT	allo, mismatched, related	none	yes	none	N/A	N/A	N/A	N/A	N/A	yes/1	N/A	N/A	blood	N/A	3.0 × 10^4	N/A	N/A	N/A	N/A	N/A	N/A	N/A	died/carcinoma	no	20
52	62/M	MDS	N/A	HSCT	allo, HLA-matched, unrelated	none	yes	none	N/A	N/A	N/A	N/A	N/A	yes/2	N/A	N/A	blood	N/A	1.3 × 10^5	11/B	N/A	N/A	N/A	N/A	N/A	N/A	survived	survived	20
53	68/M	AML	N/A	HSCT	allo, mismatched, related	none	yes	none	N/A	N/A	N/A	N/A	N/A	yes/1	N/A	N/A	blood	N/A	1.7 × 10^4	2/C	N/A	N/A	N/A	N/A	N/A	N/A	died/MOSF	no	20
54	39/M	MM	N/A	HSCT	allo, HLA-matched, related	none	none	none	N/A	N/A	N/A	N/A	N/A	yes/4	N/A	N/A	blood	N/A	6.0 × 10^4	2/C	N/A	N/A	N/A	N/A	N/A	N/A	died/sepsis	no	20
55	47/F	ALL	N/A	HSCT	allo, mismatched, unrelated	none	none	yes	N/A	N/A	N/A	N/A	N/A	none	N/A	N/A	blood	N/A	3.0 × 10^5	2/C	N/A	N/A	N/A	N/A	N/A	N/A	survived	survived	20
56	57/F	NHL	N/A	HSCT	allo, HLA-matched, unrelated	none	none	none	N/A	N/A	N/A	N/A	N/A	yes/4	N/A	N/A	blood	N/A	3.0 × 10^5	2/C	N/A	N/A	N/A	N/A	N/A	N/A	died/pneumonia	no	20
57	39/F	NHL	N/A	HSCT	allo, HLA-matched, unrelated	none	yes	none	N/A	N/A	N/A	N/A	N/A	none	N/A	N/A	blood	N/A	4.0 × 10^4	N/A	N/A	N/A	N/A	N/A	N/A	N/A	survived	survived	20
58	27/M	MDS	N/A	HSCT	allo, mismatched, related	none	none	none	N/A	N/A	N/A	N/A	N/A	yes/3	N/A	N/A	blood	N/A	4.0 × 10^6	3/B	N/A	N/A	N/A	N/A	N/A	N/A	died/pneumonia, MOSF	no	20
59	38/F	AML	N/A	HSCT	allo, HLA-matched, unrelated	none	none	none	N/A	N/A	N/A	N/A	N/A	none	N/A	N/A	blood	N/A	5.2 × 10^7	11/B	N/A	N/A	N/A	N/A	N/A	N/A	died/relapse	no	20
60	54/F	MM	N/A	HSCT	allo, HLA-matched, unrelated	none	none	none	N/A	N/A	N/A	N/A	N/A	yes/2	N/A	N/A	blood	N/A	5.2 × 10^6	41/F	N/A	N/A	N/A	N/A	N/A	N/A	survived	survived	20
61	23/F	AML	N/A	HSCT	allo, mismatched, related	yes	none	none	N/A	N/A	N/A	N/A	N/A	yes/2	N/A	N/A	blood	N/A	4.0 × 10^7	1/C	N/A	N/A	N/A	N/A	N/A	N/A	died/viremia	yes	20
62	23/F	AML	N/A	HSCT	allo, mismatched, related	yes	none	yes	N/A	N/A	N/A	N/A	N/A	none	N/A	N/A	blood	N/A	3.0 × 10^5	1/C	N/A	N/A	N/A	N/A	N/A	N/A	died/cerebral hemorrhage	no	20
63	25/M	NHL	N/A	HSCT	allo, mismatched, related	none	none	none	N/A	N/A	N/A	N/A	N/A	yes/3	N/A	N/A	blood	N/A	2.3 × 10^6	2/C	N/A	N/A	N/A	N/A	N/A	N/A	survived	survived	20
64	50/M	CLL	N/A	HSCT	allo, HLA-matched, unrelated	none	none	yes	N/A	N/A	N/A	N/A	N/A	yes/2	N/A	N/A	blood	N/A	5.0 × 10^5	1/C	N/A	N/A	N/A	N/A	N/A	N/A	survived	survived	20
65	39/F	MDS	N/A	HSCT	allo, mismatched, unrelated	none	none	yes	N/A	N/A	N/A	N/A	N/A	yes/4	N/A	N/A	blood	N/A	6.4 × 10^8	1/C	N/A	N/A	N/A	N/A	N/A	N/A	died/viremia	yes	20
66	48/M	ALL	N/A	HSCT	allo, HLA-matched, unrelated	none	none	yes	N/A	N/A	N/A	N/A	N/A	none	N/A	N/A	blood	N/A	3.5 × 10^7	35/B	N/A	N/A	N/A	N/A	N/A	N/A	died/viremia	yes	20
67	28/F	AML	N/A	CBT	allo	N/A	N/A	N/A	day 65	N/A	N/A	N/A	N/A	N/A	N/A	N/A	stool, blood	2	> 10 × 10^7	3/?	cidofovir	N/A	HSV	?/yes	N/A	N/A	died/viremia	yes	21
68	28/F	AML	N/A	CBT	allo	N/A	N/A	N/A	day 197	N/A	N/A	N/A	N/A	N/A	N/A	N/A	stool, blood	8	> 10 × 10^6	3/?	cidofovir, ribavirin	N/A	HHV-6	?/no	N/A	N/A	died/viremia	yes	21
69	30/M	ALL	N/A	CBT	allo	N/A	N/A	N/A	day 88	N/A	N/A	N/A	N/A	N/A	N/A	N/A	stool, blood	11	> 10 × 10^6	2/?	cidofovir	N/A	none	?/no	N/A	N/A	died/MOSF	no	21
70	25/F	ALL	N/A	PBSCT	allo	N/A	N/A	N/A	day 58	N/A	N/A	N/A	N/A	N/A	N/A	N/A	stool, blood	9	N/A	3/?	cidofovir	N/A	EBV	?/no	N/A	N/A	died/pneumonia	no	21
71	33/F	AML	N/A	CBT	allo	N/A	N/A	N/A	day 214	N/A	N/A	N/A	N/A	N/A	N/A	N/A	stool, blood	31	> 10 × 10^6	3/?	cidofovir	N/A	EBV, HHV-6	?/no	N/A	N/A	died/MOSF	no	21
72	33/M	CMML	N/A	BMT	allo	N/A	N/A	N/A	day 27	N/A	N/A	N/A	N/A	N/A	N/A	N/A	blood	N/A	N/A	3/?	cidofovir	N/A	EBV	?/no	N/A	N/A	died/relapse	no	21
73	33/M	ALL	N/A	PBSCT	allo	N/A	N/A	N/A	day 175	N/A	N/A	N/A	N/A	N/A	N/A	N/A	blood	N/A	N/A	N/A	none	N/A	HHV-6	?/no	N/A	N/A	survived	survived	21
74	24/M	HL	N/A	BMT	allo	N/A	N/A	N/A	day 518	N/A	N/A	N/A	N/A	N/A	N/A	N/A	blood	N/A	N/A	N/A	none	N/A	none	?/no	N/A	N/A	died/relapse	no	21
75	20/M	leukemia	N/A	BMT	allo	N/A	N/A	N/A	day -4	N/A	N/A	N/A	N/A	N/A	N/A	N/A	blood	N/A	N/A	1/?	cidofovir	N/A	CMV	?/no	N/A	N/A	died/cerebral hemorrhage	no	21
76	48/M	HL	N/A	BMT	allo	N/A	N/A	N/A	day 90	N/A	N/A	N/A	N/A	N/A	N/A	N/A	stool, blood	18	N/A	2/?	cidofovir	N/A	none	?/yes	N/A	N/A	died/viremia	yes	21
77	37/M	AML	N/A	BMT	allo	N/A	N/A	N/A	day 59	N/A	N/A	N/A	N/A	N/A	N/A	N/A	stool, blood	-4	N/A	3/?	cidofovir	N/A	CMV	?/no	N/A	N/A	died/sepsis	no	21
78	36/M	AML	N/A	BMT	allo	N/A	N/A	N/A	day 241	N/A	N/A	N/A	N/A	N/A	N/A	N/A	stool, blood	4	N/A	N/A	cidofovir	N/A	EBV	?/no	N/A	N/A	died/viremia	yes	21
79	37/F	N/A	N/A	HSCT	allo	N/A	N/A	N/A	day 36	12	N/A	N/A	N/A	yes/2	N/A	none	stool, colon, lung, blood	N/A	19953	2/C	cidofovir	N/A	N/A	N/A	N/A	N/A	died/post-transplant lymphoproliferative disorder	no	22
80	53/M	N/A	N/A	HSCT	allo	N/A	N/A	N/A	day 310	0	N/A	N/A	N/A	yes/1	N/A	urinary tract	urine, blood	N/A	12589	35/B	cidofovir	N/A	N/A	N/A	N/A	N/A	died/relapse	no	22
81	55/M	N/A	N/A	HSCT	allo	N/A	N/A	N/A	day 63	8	N/A	N/A	N/A	yes/2	N/A	none	urine, blood	N/A	3981	35/B	cidofovir	N/A	N/A	N/A	N/A	N/A	died/GVHD	no	22
82	48/M	N/A	N/A	HSCT	allo	N/A	N/A	N/A	day 16	5	N/A	N/A	N/A	yes/1	N/A	colon	stool, colon, blood	N/A	> 1.0 × 10^8	2/C	cidofovir	N/A	N/A	N/A	N/A	N/A	died/post-transplant lymphoproliferative disorder	no	22
83	56/M	N/A	N/A	HSCT	allo	N/A	N/A	N/A	day 60	33	N/A	N/A	N/A	yes/2	N/A	lung	BAL, lung, blood	N/A	63096	35/B	cidofovir	N/A	N/A	N/A	N/A	N/A	died/viremia	yes	22
84	26/M	N/A	N/A	HSCT	allo	N/A	N/A	N/A	day 240	6	N/A	N/A	N/A	yes/2	N/A	colon	stool, colon, blood	N/A	3981	31/A	cidofovir	N/A	N/A	N/A	N/A	N/A	died/pulmonary edema	no	22
85	60/M	N/A	N/A	HSCT	allo	N/A	N/A	N/A	day 250	0	N/A	N/A	N/A	yes/3	N/A	colon	stool, colon, blood	N/A	501	31/A	cidofovir	N/A	N/A	N/A	N/A	N/A	died/MOSF	no	22
86	48/M	N/A	N/A	HSCT	allo	N/A	N/A	N/A	day 20	8	N/A	N/A	N/A	none	N/A	urinary tract	BAL, urine, kidney, lung, liver, blood	N/A	3981072	35/B	ribavirin	N/A	N/A	N/A	N/A	N/A	died/viremia	yes	22
87	31/F	N/A	N/A	HSCT	allo	N/A	N/A	N/A	day 150	10	N/A	N/A	N/A	yes/2	N/A	colon	stool, lung, liver, heart, blood	N/A	> 1.0 × 10^8	5/C	ribavirin	N/A	N/A	N/A	N/A	N/A	died/viremia	yes	22
88	23/M	N/A	N/A	HSCT	allo	N/A	N/A	N/A	day 240	none	N/A	N/A	N/A	yes/1	N/A	none	stool, blood	N/A	501	1/C	none	N/A	N/A	N/A	N/A	N/A	survived	survived	22
89	64/M	N/A	N/A	HSCT	allo	N/A	N/A	N/A	day 180	8	N/A	N/A	N/A	yes/4	N/A	colon	blood	N/A	3162	N/A	cidofovir	N/A	N/A	N/A	N/A	N/A	died/MI	no	22
90	53/F	N/A	N/A	HSCT	allo	N/A	N/A	N/A	day 110	19	N/A	N/A	N/A	yes/4	N/A	colon	stool, blood	N/A	1995	N/A	cidofovir	N/A	N/A	N/A	N/A	N/A	died/MOSF	no	22
91	54/M	N/A	N/A	HSCT	allo	N/A	N/A	N/A	day 160	0	N/A	N/A	N/A	yes/2	N/A	urinary tract	urine, blood	N/A	25119	N/A	cidofovir	N/A	N/A	N/A	N/A	N/A	died/MOSF	no	22
92	20/?	N/A	N/A	BMT	allo	N/A	N/A	N/A	day 167	N/A	fever	N/A	N/A	N/A	N/A	lung, colon, CNS	stool, respiratory specimen, CSF, blood	N/A	1584893	N/A	cidofovir	N/A	none	N/A	N/A	N/A	died/viremia	yes	23
93	60/M	CLL	MAC: cyclophosphamide, TBI	HSCT	allo, related	yes	none	none	day 148	N/A	N/A	N/A	N/A	yes/?	N/A	liver, colon	stool, colon, blood	N/A	> 1.0 × 10^10	1/?	cidofovir	N/A	N/A	N/A	27	N/A	died/viremia	yes	24
94	50/M	AML	N/A	HSCT	N/A	N/A	N/A	N/A	day 19	N/A	N/A	< 300	N/A	N/A	N/A	urinary tract	urine, blood	N/A	1.0 × 10^8	11/B	ribavirin	N/A	N/A	N/A	21	N/A	died/MOSF	yes	25
95-112	Median age 40/M:16 F:2	N/A	N/A	PBSCT: 7 BMT: 6 CBT: 5	allo	N/A	N/A	N/A	day 70 (range: 24–304 days)	N/A	N/A	145 (range: 10-920)	N/A	yes: 7/?	N/A	intestine, bladder (n=5), lung, bladder (n=4), lung, intestine (n=3), lung, intestine, bladder (n=3), lung, bladder, kidney (n=1), lung, liver (n=1) lung, intestine, liver, bladder, kidney (n=1)	N/A	N/A	N/A	N/A	none: 10 cidofovir: 8	N/A	N/A	IVIG yes: 2 IVIG no: 6	N/A	N/A	died: 12 survived: 6	N/A	26
113-125	N/A	N/A	N/A	BMT	allo	N/A	N/A	N/A	N/A	N/A	N/A	N/A	N/A	yes: 11/?	cyclosporine (n= 9), methylprednisolone (n= 12), tacrolimus (n= 7)	lung: 5 no lung: 8	N/A	N/A	N/A	N/A	iv ribavirin (n= 12) and/or aerosolized ribavirin (n= 4)	N/A	N/A	N/A	N/A	N/A	died: 8 survived: 5	yes: 7 no: 1	27
126	50/M	DLBCL	RIC	BMT	allo, HLA-matched, unrelated	N/A	N/A	N/A	day 20	none	abdominal pain, hematuria	N/A	N/A	N/A	N/A	urinary tract, lung	urine, lung, kidney, colon	N/A	not detected at diagnosis	N/A	none	GCV	none	N/A	38	none	died/pneumonia	yes	28
127	41/F	AML	N/A	BMT	allo	N/A	N/A	N/A	day 427	none	N/A	N/A	N/A	N/A	N/A	lung, colon	lung, colon, liver, adrenal glands	N/A	N/A	N/A	none	GCV	none	N/A	8	none	died/MOSF	yes	28
128	39/F	CML	N/A	BMT	allo, HLA-matched, sibling	N/A	N/A	N/A	day 180	none	diarrhea, abdominal pain, nausea, vomiting	N/A	N/A	yes/?	N/A	colon	liver, lung, colon, tongue ulcer, blood	N/A	N/A	2/?	none	ACV	none	N/A	N/A	none	died/MOSF	yes	29
129	20/M	MDS, AA	busulfan, cytarabine, cyclophosphamide	HSCT	allo, HLA 5/6-matched, unrelated	none	yes	none	day 70	N/A	abdominal pain, hematuria, vomiting	N/A	N/A	N/A	cyclosporine, methotrexate	urinary tract	urine, liver, heart, colon, lung	N/A	N/A	N/A	cidofovir	none	BKV	N/A	35	N/A	died/MOSF	yes	30
130	46/M	double hit lymphoma	MAC: cytarabine, cyclophosphamide, TBI	CBT	allo, HLA 4/6-matched, unrelated	N/A	none	none	day 11	4	fever, cough	30	N/A	yes/2	cyclosporine, methotrexate	lung, CNS	respiratory specimen, CSF, blood	N/A	3.2 × 10^7	N/A	cidofovir	foscarnet	none	yes/no	13	9	died/viremia	yes	current case
